# Supplementary material for: Reactive Astrocytes Contribute to Alzheimer’s Disease-Related Neurotoxicity and Synaptotoxicity in a Neuron-Astrocyte Co-culture Assay
Source: Front Cell Neurosci. 2022 Jan 21;15:739411. doi: 10.3389/fncel.2021.739411 (PMC8813976; doi:10.3389/fncel.2021.739411)
Supplement: Supplementary Table 1 — Technical considerations. [file Table_1.xlsx]

## Sheet: Tabelle1
Technical considerations of sandwich co-cultures of primary mouse neurons and primary mouse astrocytes (Banker model)
factor			Discussion										suggestion/solution
age of pups/mice			postnatal neurons are more difficult to culture than embryonal neurons										compare different settings and institutional regulations, logistics
			embryonal neurons involve killing of the mother										in case of modelling neurodegeneration postnatal tissue should be used
enyzmatic digestion			there are various ways of enzymatic digestion										test different digestions enzymes, however Trypsin 0,5% with or without Dnase I works in most protocols; alternatively use papain (45, 46)
trituration			trituration is the crucial step that dictates outcome and quality of cultures										many authors use fire-polished glass pipettes, however regular 1000 uL plastic pipette tips work fine, be consistent and avoid harsh trituration (39, 45, 46)
			trituration accounts for large variability of independent cultures
seeding density of neurons			density of seeded primary neurons is another main factor influencing health and quality of neuronal cultures										test different densities and chose it depending on you donwstream analysis (imaging, genexpression analysis, protein analysis) (46)
													we used 25.000 or 50.000 for image-based experiments, whereas for protein or gene expression experiments higher densities should be used; alternatively pool different wells of lower seeing to one sample upon termination in case you are running on of these two assays
pre-conditioning of astrocytes			feeder cells are crucial for enhancing neuronal cultures; before co-culture pre-conditioning is important										pre-conditioning of feeder cells in neuronal-maintenance medium should occur 3 days before inversion of neurons (45)
medium changes			regular medium changes at specific time points are crucial for maintenance of primary cells										keep the total volume per well of a co-culture within and between experiments constant, do not change all of the co-culture media, but 50% for instance as it contains astrocyte-derived factors
			variability of results and cultures may result from different time points of medium changes or FUDR treatment
organizing working steps			organizing the distinct working steps of primary neuronal and astrocyte cultures as well as co-cultures										prepare all material such as plates with wax dots, coverslips for astrocytes or coverslips for neurons several days before onset of an experiment in order to safe time and avoid mistakes
